# Supplementary material for: Removal of an Azo Dye from Wastewater through the Use of Two Technologies: Magnetic Cyclodextrin Polymers and Pulsed Light
Source: Int J Mol Sci. 2022 Jul 29;23(15):8406. doi: 10.3390/ijms23158406 (PMC9369244; doi:10.3390/ijms23158406)
Supplement: Supplementary file 1 [file ijms-23-08406-s001.zip]

Archive with 1 entries (1 files):
- ijms-1807718-supplementary.pdf
